# Supplementary material for: Systematic review and meta-analysis of school-based obesity interventions in mainland China
Source: PLoS One. 2017 Sep 14;12(9):e0184704. doi: 10.1371/journal.pone.0184704 (PMC5598996; doi:10.1371/journal.pone.0184704)
Supplement: S1 Table — This file demonstrated author, target population, study design, sample size, types of intervention, intervention duration, study location, main results, study quality and effectiveness of each 40 treatment studies included. (XLSX) [file pone.0184704.s003.xlsx]

## Sheet: Sheet1
Id	Author	Location(s)	Age/Grade	Study Design	Sample Size of I/C (schools)	Duration (months)	Types of Intervention							Main Results	Quality	Effective-ness
29	Gong 2014	Harbin	7-11yr	cluster RCT	160/166	12	PA	HE	DI					BFP: ΔI, +0.6%; ΔC, -0.3%; net effect, +0.9%; mean percentage of over standard weight-for-height: ΔI, -12 %; ΔC, -1%; net effect, -11%; P<0.001	*	Y
30	Guo 2015	Shantou	Grade3-5	CRT	26/15(1/1)	12	PA	HE				PC		BMI:ΔI , -2.37; ΔC, +1.30; net effect, -3.67; P<0.05	*	Y
34	Wang 2015	Beijing	7–12 years	CRT	90/136	12	PA	HE	DI					BFP: ΔI , -3.11%; P<0.05; ΔC, -0.58%;P>0.05; net effect, -2.53%; P<0.05	**	Y
40	Yang 2014	Qingyang	Grade4	controlled trial	40/40	4	PA	HE						% obesity to normal, ΔI,+60.61%; ΔC, +16.56%; net effect, +44.05%; P<0.01	*	Y
41	Lu 2011	Shanghai	Grade2-3	controlled trial	66/19	18	PA							BMI: ΔI, -0.43; ΔC, +0.63; net effect, +0.14; P<0.05	*	Y
42	Sheng 2006	Shanghai	Grade1-5	Cluster RCT	295/121(1/1)	6	PA	HE	DI					BMI: ΔI, +0.4; ΔC, +0.9; net effect, -0.5; P<0.05	***	Y
44	Wang 2009	Taizhou	Grade2	Cluster RCT	85/77(2/2)	12		HE						BFP: boy: ΔI , +1.86%; ΔC, +2.59%; net effect, -0.73%; P>0.05; girls: ΔI, +0.96%; ΔC, +1.32%; net effect, -0.36%; p>0.05; WC(cm): boy: ΔI , +1.65; ΔC, +1.89; net effect, -0.24; P>0.05; girls: ΔI, +2.39; ΔC, +2.56; net effect, -0.17; p>0.05	**	N
46	Fang 2006	Shenzhen	9-19 yr	RCT	165/163	24	PA	HE			SP	PC		BMI-Z:ΔI,-0.09; ΔC,+0.03; net effect,-0.12, P>0.05	***	N
48	Tan 2002	Shanghai	Grade1-4	controlled trial	76/91(1/1)	24	PA	HE						BMI: boys: ΔI, -0.92; ΔC, -0.16; net effect, -0.76; P<0.05; girls: ΔI, -1.13; ΔC, -0.16; net effect, -0.97; P<0.05;	**	Y
49	Dai 2006	Yancheng	Grade1-5	RCT	35/31	3	PA		DI					% having BMI increased: ΔI, 45.7%, ΔC,51.2%; P<0.05	*	Y
56	Jiang 1997	Beijing	12-14 yr	controlled trial	33/19	24	PA							BMI: ΔI,-1.69; ΔC,-0.04; net effect,-1.65; P<0.05	*	Y
57	Bo 1997	Tianjin	12-15 yr	controlled trial	32/31	24	PA	HE						mean percentage of over standard weight-for-height: ΔI,-11.7%;P<0.01; ΔC,-0.9%;P>0.05; net effect,-10.8% ; BFR: ΔI,-9.4%; P<0.01; ΔC,-0.3%; P>0.05; net effect,-9.1%	*	Y
58	Liang 2007	Suzhou	10yr	controlled trial	20/20（1/1）	3	PA							BFP: ΔI,-7.8%; ΔC,-1.1%; net effect,-6.7%; P<0.01	*	Y
59	Sun 2005	Shanghai	Grade1-5&7-8&10-11	controlled trial	459/529(2/2)	12	PA	HE	DI					BMI：ΔI, -2.73; ΔC, +0.3;net effect, -2.6; P＜0.05	**	Y
60	Li 2006	Xinxiang	High school	RCT	60/60	10	PA	HE	DI	WM				BMI: ΔI, -2.2; P<0.05; ΔC, +0.44; P>0.05; net effect, -2.6, P<0.05	*	Y
61	Wang 2007	Taiyuan	Grade3-5	RCT	41/40	6		HE						skin folds(mm): upper arm: ΔI, -2.1; ΔC,+0.42; net effect, -2.52; P<0.05; abdomen: ΔI, -5.12; ΔC, +0.32; net effect, -5.44; P<0.05; subscapular angle: ΔI, -1.75; ΔC, +0.62; net effect, -2.37; P<0.05	**	Y
62	Xing 2015	Lianyungang	13-14yr	RCT	36/12	6	PA		DI					BMI: boys: ΔI , -0.3; ΔC, +0.2; net effect, -0.5; P>0.05; girls: ΔI , -0.5; ΔC, +0.3; net effect, -0.8; P>0.05	**	Y
63	Li 2013	Hangzhou	7-12yr	RCT	32/32	4	PA							BFP: boy: ΔI , +3.72%; ΔC, +5.18%; net effect, -1.46%; P>0.05; girls: ΔI, +2.66%; ΔC, +4.01%; net effect, -1.35%; p>0.05; WC(cm): boy: ΔI , +3.40; ΔC, +3.78; net effect, -0.38; P>0.05; girls: ΔI, +4.78; ΔC, +5.21; net effect, -0.43; p>0.05	**	N
65	Li 1999	Zaozhuang	12-16 yr	controlled trial	38/42	24	PA	HE		WM	SP			BMI: ΔI , -0.83; ΔC, +0.06; net effect, -0.89; P<0.05	*	Y
66	Xu 2007	Xinxiang	8-14yr	RCT	30/30	10	PA	HE		WM				% obesity to non-obesity: ΔI , -16.88%; ΔC, -6.00%; net effect, -10.88%; P<0.05	*	Y
67	Huang 2005	Xuzhou	7-11yr	controlled trial	278/127(4/4)	24		HE						% obesity: ΔI, -10.5%; ΔC,+8.9%; net effect, +19.4%; %obesity to overweight: I, +18.18; C, +12.18;net effect, +6.0%; P<0.05; %overweight to normal: I, +40.40; C, +21.18;net effect, +18.56%; P<0.01;	**	Y
69	Chen 2010	Shantou	12-18yr	controlled trial	596/596(8/8)	24	PA	HE	DI	WM		PC		% obesity to normal: ΔI, +12.1%; ΔC, +2.2%; net effect, +9.9%; P>0.05	**	N
71	Liu 2008	Beijing	12-14yr	controlled trial	33/32	9	PA							BMI:boy:ΔI,-1.53,P<0.05;ΔC,-0.22,P>0.05; net effect,-1.31, P>0.05; girl:ΔI,-2.12,P<0.05;ΔC,+0.37,P>0.05; net effect, -2.49, P>0.05	**	N
72	Rong 2007	Beijing	Grade7	controlled trial	54/54(1/1)	3	PA							BMI: boys: ΔI, -0.55; P<0.05; ΔC, +1.24; P<0.05; net effect, -1.79, P<0.05; girls: ΔI, -0.67; P<0.05; ΔC, +0.27; P>0.05; net effect, -0.94, P>0.05	*	Y
73	Yang 2010	Xinxiang	8-14yr	RCT	22/22	8	PA	HE	DI	WM				BMI: ΔI, +0.04; ΔC, +0.52; net effect, -0.48; P<0.05	**	Y
76	Wu 2010	Xuzhou	8-13yr	controlled trial	110/98	5	PA	HE						% obesity to non-obesity: ΔI , +78.31%; ΔC, +46.15%; net effect, +32.16%; P<0.01	**	Y
77	Zhang 2005	Shangqiu	Grade 6	RCT	29/27	4		HE						BMI:ΔI,-1.9;ΔC,+0.50; net effect,-2.4;P<0.05	**	Y
79	Tang 2015	Langfang	Grade3-4	controlled trial	30/30	5	PA							BFP: ΔI,-0.27%; ΔC, +0.73%; net effect, -1.00%; P<0.05	**	Y
82	Huang 2011	Changchun	Grade8	controlled trial	75/75	5	PA							BMI: boys: ΔI , -1.88; ΔC, -0.50; net effect, -1.38; P<0.05; girls: ΔI , -3.20; ΔC, -0.02; net effect, -3.18; P<0.05	**	Y
84	Wang 2005	Beijing	12-14yr	controlled trial	27/18	3	PA							BMI: ΔI, -4.39; ΔC, -０.56; net effect, -3.83; P＜0.05	*	Y
85	Ji 2013	Shanghai	Grade 4-5	controlled trial	17/17	5.5	PA							BMI: PA: ΔI, -1.54; ΔC, -0.32; net effect, -1.22; P>0.05; DA: ΔI, -0.08; ΔC, -0.32; net effect, 0.24; P>0.05; DA+PA: ΔI, -3.21; ΔC, -0.32; net effect, -2.89; P<0.05	***	Y
89	Han 2014	Wuxi	High school	controlled trial	34/34	3	PA							BMI: ΔI, -4.36; P＜0.05; ΔC, +0.36; P＞0.05; net effect, -4.72, P<0.05	*	Y
90	Zang 2013	Shanghai	Grade 4	controlled trial	20/22	4		HE						BMI：ΔI, -4.19; P＜0.05; ΔC, +0.42; P＞0.05; net effect, -4.61, P<0.05	*	Y
93	Wang 2013	Jiaxing	8-12year	CRT	67/60	3	PA							BMI:ΔI,-2.89,P<0.5;ΔC,+0.80,P>0.5; net effect,-3.69;P<0.05	**	Y
95	Zhao 2013	Beijing	Grade 7	controlled trial	73/61	12	PA	HE						BMI:ΔI,-0.26; ΔC,+0.28; net effect,-0.54, P>0.05	*	N
97	Geng 2014	Beijing	Grade 4-5	controlled trial	59/44	4	PA	HE	DI					percentage of moderate and severe obesity: ΔI, -38%; ΔC, +11%; net effect, -49%; P<0.01	**	Y
98	Zhang 2015	Yangzhou	grade5	controlled trial	14/20	3	PA							BMI:ΔI,-1.6; ΔC,+0.59; net effect,-2.19, P<0.05	*	Y
99	Gu 2011	Shanghai	Grade4-5	controlled trial	58/27	9	PA							BMI: ΔI, -1.5; P<0.05; ΔC, +0.8; P>0.05; net effect, -2.3, P<0.05	**	Y
100	Zhao 2013	Beijing	Grade 3-4	RCT	15/15	3	PA							BMI: boys: ΔI, -0.6; ΔC, +1.1; net effect, -1.7; P>0.05; girls: ΔI, -0.9; ΔC, +0.9; net effect, -1.8; P<0.05	**	Y
101	Zhen 2010	Beijing	11-13 yr9	RCT	30/30	12	PA	HE						BMI: boys: ΔI, -2.02; ΔC, +1.44; net effect, -3.46; P<0.05; girls: ΔI , -2.60; ΔC, +1.11; net effect, -3.71; P<0.01	***	Y
Study Design: RCT, randomized controlled trial; Cluster-RCT, cluster randomized controlled trial;
Sample Size: I, intervention group; C, control group.
Type of Intervention: PA, physical activity; HE, health edcation; DI, dietary improvement; WM, weight management; SP, school policies; PC, psychological counseling; PIS,physical infrastructure support.
Quality: ***, moderate; **, weak 1; *, weak 2.
Main Results: BMI, body mass idex; MBIz, Body mass index-for-age z-scores; BFP, body fat percentage; WC, waist circumference; HC, hip circumference; WHR, waist-to-hip ratio; WHtr, waist-to-height ratio; I, intervention group; C, control group; △, change between post- and pre-intervention.
Effectiveness: Y, yes; N, no.
