# Supplementary material for: Systematic review and meta-analysis of school-based obesity interventions in mainland China
Source: PLoS One. 2017 Sep 14;12(9):e0184704. doi: 10.1371/journal.pone.0184704 (PMC5598996; doi:10.1371/journal.pone.0184704)
Supplement: S2 Table — This file demonstrated author, target population, study design, sample size, types of intervention, intervention duration, study location, main results, study quality and effectiveness of each 36 prevention studies included. (XLSX) [file pone.0184704.s004.xlsx]

## Sheet: new36
Id	Author	Location(s)	Age/Grade	Study Design	Sample Size of IG/CG (schools)	Duration (months)	Types of Intervention							Main Results	Quality	Effectiveness
22	Jiang 2007	Beijing	Grade1-4	Cluster RCT	1065/1433(2/3)	36	PA	HE						BMI: ΔI , +0.6; ΔC, +2.8; net effect, -2.2; P<0.01	***	Y
23	Li 2010	Beijing	Grade3-4	Cluster RCT	2072/2115(10/10)	12	PA							BMI:ΔI , +0.56; ΔC, +0.72; net effect, -0.15; P<0.05	***	Y
28	Cao 2015	Shanghai	Grade 1	cluster RCT	1287/1159(7/7)	19	PA	HE	DI					%overweight and obesity: ΔI, -4.15%; ΔC, -0.03%;P>0.05; net effect, -4.58%;%obesity: ΔI, -3.94%; ΔC, -1.36%; net effect, -2.58%;P>0.05	***	N
31	Li 2014	Beijing	7-15yr	controlled trial	388/533	3	PA	HE						BMI: ΔI, -0.02; ΔC, +0.41; net effect, -0.43; P<0.05	***	Y
32	Liu 2007	Beijing	Grade1-5	controlled trial	328/425 (1/1)	8	PA							BMI: boys: ΔI , +0.86; ΔC, +0.72; net effect, +0.14; P>0.05; girls: ΔI , -0.47; ΔC, +0.66; net effect, -1.13; P<0.05	*	Y
33	Meng 2013	Jinan,Guangzhou,Harerbin,Beijing,Shanghai,Chongqing	grade 1-5	Cluster RCT	4561/3740(21/18)	12	PA	HE						BMI: HE on nutrition: ΔI, +0.74; ΔC, +0.72; net effect, +0.02; P>0.05; PA+HE on PA: ΔI, +0.76; ΔC, +0.72; net effect, +0.04; P>0.05; HE on nutrtion and PA+PA: ΔI, +0.65; ΔC, +0.84; net effect, -0.19; P<0.05	**	Y
35	Xu 2015	Nanjing	Grade4	CRT	638/544（4/4）	12		HE		WM				percentage of students had reduced BMI by 0.5kg/m2:I,46%,C,39%;net effect,+7%;P<0.05	***	Y
36	Sun 2005	Nanjing	Primary and secondary schools	controlled trial	311/232（2/2）	3			DI					%overweight: boys: ΔI,-3.6 %; P>0.05; ΔC,+1.5%; P>0.05; net effect,-5.1%; girls: ΔI,-2.9 %; P>0.05; ΔC, 0%; P>0.05; net effect,--2.9%; %obesity:boys: ΔI, -3.6 %;P>0.05; ΔC, +1.5%; P>0.05; net effect,-5.1%; girls: ΔI,-0.9 %; P>0.05; ΔC, -2.4%; P>0.05; net effect,+1.5%;	*	N
37	Jiang 2007	Shanghai	7-14yr	controlled trial	1633/787(1/1)	22	PA	HE	DI					%obesity: ΔI,-6.66%; P<0.05 ΔC,+0.57%; P>0.05；net effect,-7.23%;	**	Y
38	Gao 2008	Beijing	Grade2-4	controlled trial	1157/1060(5/5)	12	PA	HE			SP			BMI: ΔI , +0.50; ΔC, +0.76; net effect, -0.26; P>0.05	*	N
39	Tian 2006	Changchun, Urmuqi, Xi'an, Xiamen.	Grade3-4	controlled trial	1701/2179(4/4)	12	PA	HE		WM	SP		PIS	% obesity: ΔI , -5.2%; ΔC, -2.2%; net effect, -3.0%	*	Y
43	Yang 2013	Shanghai	Grade 2-4	cluster RCT	833/234（3/1）	12	PA	HE						%overweight: ΔI,+0.9 %; P>0.05; ΔC,+5.5%; P>0.05;net effect, -4.6%; %obesity: ΔI, -2.1%; P>0.05; ΔC, +0.4%; P>0.05; net effect, -2.5%	***	Y
45	Chang 2009	Tianjin	Grade1-5	controlled trial	920/754(2/1)	12	PA							BMI: ΔI , +0.63; ΔC, +0.52; net effect, +0.11; P>0.05	*	N
47	Li 2004	Shenzhen	Grade3-4	controlled trial	458/458 (1/1)	12	PA	HE		WM				% obesity: ΔI , -0.4%; P>0.05; ΔC, +3.8%; P<0.05; net effect, -4.2%	*	Y
50	Duan 2008	Beijing	Grade2-4&7&10	controlled trial	1168/1233(4/4)	24		HE				PC		%overweight: ΔI, -4.12%; ΔC, -2.72%; net effect, -1.4%; P>0.05; % obesity: ΔI, +0.45%; ΔC, -1.38%; net effect, +1.83%; P>0.05	*	N
51	Chen 2006	Xiamen	Grade 3-4	controlled trial	407/333(1/1)	12		HE		WM				%obesity: ΔI,-7.6%; P<0.05; ΔC,-1.6%; P>0.05; net effect,-6.0%; %overweight: ΔI,+1.7%; P>0.05; ΔC,+1.8%; net effect,-0.1%; P>0.05	*	Y
52	Liu 2012	Laiyang	Grade 1-5	controlled trial	826/814（10/10）	10	PA	HE	DI					%obesity: ΔI,-3.5%; P<0.01; ΔC,+9.0%; P<0.01; net effect, -12.5%	*	Y
53	Shi 2004	Beijing	Grade3-4	controlled trial	747/755 (3/3)	24		HE		WM	SP		PIS	%obesity: ΔI, +1.74%; ΔC, +0.66%; net effect, +1.08%; P>0.05	**	N
54	Zheng 2010	Shanghai	Grade 1-4	controlled trial	rural:427/443(1/1); urban:317/306(1/1)	12		HE		WM				urban: %overweight: ΔI, +0.9 %; P<0.05; ΔC, +6.6%; P<0.05; net effect, -5.7%; %obesity: ΔI, -0.7%; P>0.05; ΔC, +2.3%; P>0.05; net effect, -3.0%; rural: overweight: ΔI, +3.6%; P>0.05; ΔC, +4.8%; P<0.05; net effect, -0.8%; %obesity: ΔI, +0.5%; P>0.05; ΔC, +5.8%; P<0.05; net effect, -5.3%;	**	Y
55	Jiang 2002	Beijing	Grade1-6	controlled trial	725/1031(2/3)	36	PA	HE						% obesity:ΔI , -3.5%; ; ΔC, +8.7%; P>0.05; net effect, -12.2%; P<0.01	**	Y
64	Tao 2006	Yangzhou	Grade1-6	controlled trial	506/530(1/1)	12	PA	HE						% obesity: ΔI , -2.4%; P<0.01; ΔC, +1.1%; net effect, -3.5%	*	N
68	Liu 2005	Huaibei	Grade7-9	controlled trial	2346/2834(4/4)	36	PA	HE	DI	WM			PIS	% obesity: ΔI, -2.8%; ΔC, +2.7%; net effect, -5.5%; P<0.01	***	Y
70	Zhao 2011	Wuzhong	Grade 4-6 & 8-9	controlled trial	887/831(4/4)	16		HE						%obesity: ΔI, -1.6%; P<0.05; ΔC, +0.1%; P>0.05; net effect, -1.7%	*	N
74	Jiang 2010	Chongqing	11-17yr	Cluster RCT	95/95(2/2)	3		HE				PC		BMI: ΔI , -0.2; ΔC, +0.8; net effect, -1.0; P>0.05	***	N
75	Cui 2015	Beijing	7-18 year	controlled trial	1661/1514	3	PA	HE		WM	SP			%overweight and obesity：ΔI,-1.2%;ΔC,+1.3%; net effect,-2.5%;P<0.5	**	Y
78	Han 2008	Shanghai	Grade1-5	Cluster RCT	1328/1342(5/5)	36			DI		SP			% obesity:ΔI ,+1.71%; ΔC, +2.79%; net effect, -1.08%; P>0.05	**	N
80	Chen 2010	Xiamen	Grade3-4	controlled trial	820/820(1/1)	48	PA	HE	DI	WM	SP	PC	PIS	BMI: ΔI , -2.07; ΔC, +0.85; net effect, -2.92; P<0.01	*	Y
81	Lu 2015	Guigang	Primary school	RCT	200/156	12	PA	HE	DI					%overweight: ΔI, -7.5; ΔC, -1.28; net effect, -8.78; P<0.05; %obesity: ΔI, -6.0; ΔC, -0.64; net effect, -6.64; P<0.05	**	Y
83	Wang 2013	Tianjin	6-11yr	cluster RCT	2498/2936（2/4）	33		HE		WM				%obesity: ΔI, -9.4 %; ΔC,-1.3%; net effect, -8.1%	**	Y
86	Xie 2013	Yuncheng	9-12yr	RCT	60/32	3	PA	HE						BMI: PA: ΔI, -1.06; ΔC, 0; net effect, -1.06; P<0.05; HE+PA: ΔI, -1.36; ΔC, 0; net effect, -1.36; P<0.05;	**	Y
87	Wang 2014	Taikang	Grade 2	controlled trial	20/20	4	PA							BMI: ΔI, +0.24; ΔC, +0.01; net effect, +0.23; P>0.05	***	N
88	Jin 2009	Wenzhou	Grade 4	RCT	29/93	3	PA							BMI: boys, ΔI, +0.01；ΔC, -0.24; net effect, +0.25; P＞0.05； girls: ΔI, +1.7；ΔC, +0.98； net effect, +0.72; P＞0.05；	*	N
91	Hu 2011	Jinan	Grade1-5	controlled trial	601/617(3/3)	12	PA	HE	DI				PIS	BMI: boys: ΔI , +1.59; ΔC, +2.23; net effect, -0.64; P<0.05, girls: ΔI , -0.25; ΔC, +0.07; net effect, -0.32; P<0.05	***	Y
92	Xu 2009	Shanghai	Grade3	controlled trial	262/202(1/1)	12	PA	HE	DI		SP	PC		% obesity: ΔI , -4.2%; ΔC, -1.0%; net effect, -3.2%; P>0.05	**	N
94	Liu 2014	Nanjing	Grade 8	controlled trial	42/43	5	PA							BMI: boys: ΔI,-0.51; P>0.05; ΔC, +0.09; P>0.05; net effect,-0.60, P>0.05; girls: ΔI, -0.05; P>0.05; ΔC, +0.05; P>0.05; net effect, -0.10, P>0.05	*	N
96	Zhou 2015	Wuhan	Grade8	RCT	60/60	8.5	PA							BFP :ΔI,-0.08%;ΔC,-0.19%; net effect,+0.11%	***	N
Study Design: RCT, randomized controlled trial; Cluster-RCT, cluster randomized controlled trial;
Sample Size: I, intervention group; C, control group.
Type of Intervention: PA, physical activity; HE, health edcation; DI, dietary improvement; WM, weight management; SP, school policies; PC, psychological counseling; PIS,physical infrastructure support.
Quality: ***, moderate; **, weak 1; *, weak 2.
Main Results: BMI, body mass idex; MBIz, Body mass index-for-age z-scores; BFP, body fat percentage; WC, waist circumference; HC, hip circumference; WHR, waist-to-hip ratio; WHtr, waist-to-height ratio; I, intervention group; C, control group; △, change between post- and pre-intervention.
Effectiveness: Y, yes; N, no.
