# Supplementary material for: Systematic review and meta-analysis of school-based obesity interventions in mainland China
Source: PLoS One. 2017 Sep 14;12(9):e0184704. doi: 10.1371/journal.pone.0184704 (PMC5598996; doi:10.1371/journal.pone.0184704)
Supplement: S1 Dataset — (ZIP) [file pone.0184704.s007.zip]

Archive with 78 entries (76 files):
- S1_dataset/
- S1_dataset/76库/
- S1_dataset/76库/100.caj
- S1_dataset/76库/101.caj
- S1_dataset/76库/22.pdf
- S1_dataset/76库/23.pdf
- S1_dataset/76库/28.pdf
- S1_dataset/76库/29.pdf
- S1_dataset/76库/30.pdf
- S1_dataset/76库/31.pdf
- S1_dataset/76库/32.pdf
- S1_dataset/76库/33.pdf
- S1_dataset/76库/34.pdf
- S1_dataset/76库/35.PDF
- S1_dataset/76库/36.pdf
- S1_dataset/76库/37.pdf
- S1_dataset/76库/38.pdf
- S1_dataset/76库/39.pdf
- S1_dataset/76库/40.pdf
- S1_dataset/76库/41.pdf
- S1_dataset/76库/42.pdf
- S1_dataset/76库/43.pdf
- S1_dataset/76库/44.caj
- S1_dataset/76库/45.pdf
- S1_dataset/76库/46.pdf
- S1_dataset/76库/47.pdf
- S1_dataset/76库/48.pdf
- S1_dataset/76库/49.caj
- S1_dataset/76库/50.pdf
- S1_dataset/76库/51.pdf
- S1_dataset/76库/52.pdf
- S1_dataset/76库/53.pdf
- S1_dataset/76库/54.pdf
- S1_dataset/76库/55.pdf
- S1_dataset/76库/56.caj
- S1_dataset/76库/57.pdf
- S1_dataset/76库/58.pdf
- S1_dataset/76库/59.pdf
- S1_dataset/76库/60.pdf
- S1_dataset/76库/61.caj
- S1_dataset/76库/62.pdf
- S1_dataset/76库/63.pdf
- S1_dataset/76库/64.pdf
- S1_dataset/76库/65.pdf
- S1_dataset/76库/66.pdf
- S1_dataset/76库/67.pdf
- S1_dataset/76库/68.pdf
- S1_dataset/76库/69.pdf
- S1_dataset/76库/70.pdf
- S1_dataset/76库/71.pdf
- S1_dataset/76库/72.pdf
- S1_dataset/76库/73.pdf
- S1_dataset/76库/74.caj
- S1_dataset/76库/75.pdf
- S1_dataset/76库/76.pdf
- S1_dataset/76库/77.pdf
- S1_dataset/76库/78.pdf
- S1_dataset/76库/79.pdf
- S1_dataset/76库/80.pdf
- S1_dataset/76库/81.pdf
- S1_dataset/76库/82.pdf
- S1_dataset/76库/83.pdf
- S1_dataset/76库/84.pdf
- S1_dataset/76库/85.caj
- S1_dataset/76库/86.pdf
- S1_dataset/76库/87.caj
- S1_dataset/76库/88.pdf
- S1_dataset/76库/89.caj
- S1_dataset/76库/90.caj
- S1_dataset/76库/91.caj
- S1_dataset/76库/92.caj
- S1_dataset/76库/93.caj
- S1_dataset/76库/94.caj
- S1_dataset/76库/95.caj
- S1_dataset/76库/96.caj
- S1_dataset/76库/97.caj
- S1_dataset/76库/98.caj
- S1_dataset/76库/99.caj
